# Supplementary material for: Rhizosphere Ion Composition Shapes Microbial Communities and Is Associated with Plant Growth Variation in Saline–Alkali Soils
Source: Microorganisms. 2026 Jun 14;14(6):1333. doi: 10.3390/microorganisms14061333 (PMC13305541; doi:10.3390/microorganisms14061333)
Supplement: Supplementary file 1 [file microorganisms-14-01333-s001.zip]

Archive with 4 entries (4 files):
- Supplementary Figure S1.pdf
- Supplementary File S1.pdf
- Supplementary File S2.pdf
- Supplementary File S3.pdf
